# Supplementary material for: Phytochemical Characterization Utilizing HS-SPME/GC-MS: Exploration of the Antioxidant and Enzyme Inhibition Properties of Essential Oil from Saudi Artemisia absinthium L
Source: Pharmaceuticals (Basel). 2024 Oct 31;17(11):1460. doi: 10.3390/ph17111460 (PMC11597886; doi:10.3390/ph17111460)
Supplement: Supplementary file 1 [file pharmaceuticals-17-01460-s001.zip]

Archive with 1 entries (1 files):
- pharmaceuticals-3260242-supplementary.pdf
